# Supplementary material for: Exploring Impacts of a Nutrition-Focused Massive Open Online Course
Source: Nutrients. 2022 Sep 6;14(18):3680. doi: 10.3390/nu14183680 (PMC9500789; doi:10.3390/nu14183680)
Supplement: Supplementary file 1 [file nutrients-14-03680-s001.zip]

Archive with 4 entries (4 files):
- Supplementary Table S1 Food as Medicine MOOC outline.pdf
- Supplementary Table S2 pre course survey questions.pdf
- Supplementary Table S3 post course survey questions.pdf
- Supplementary Table S4 Fruit and Veg survey questions.pdf
